# Supplementary material for: Tri-Phenyl-Phosphonium-Based Nano Vesicles: A New In Vitro Nanomolar-Active Weapon to Eradicate PLX-Resistant Melanoma Cells
Source: Int J Mol Sci. 2025 Mar 30;26(7):3227. doi: 10.3390/ijms26073227 (PMC11990052; doi:10.3390/ijms26073227)
Supplement: Supplementary file 1 [file ijms-26-03227-s001.zip]

Archive with 1 entries (1 files):
- ijms-3522412-supplementary.pdf
